# Supplementary material for: Integrated multi-omics analysis and machine learning refine molecular subtypes and clinical outcome for hepatocellular carcinoma
Source: Hereditas. 2025 Apr 12;162:61. doi: 10.1186/s41065-025-00431-6 (PMC11992824; doi:10.1186/s41065-025-00431-6)
Supplement: Supplementary file 2 — Supplementary Material 2 [file 41065_2025_431_MOESM2_ESM.xlsx]

## Sheet: Table S1
Table S1. The genes specifically upregulated for each subtype.
GeneSymbol	Subtypes	Dirct
AFP	CS1	up
S100P	CS1	up
CA9	CS1	up
CD24	CS1	up
SPP1	CS1	up
SPHK1	CS1	up
MYBL2	CS1	up
GAL3ST1	CS1	up
PKM	CS1	up
TRNP1	CS1	up
SPINT1	CS1	up
TESC	CS1	up
EPCAM	CS1	up
KRT19	CS1	up
SLC1A5	CS1	up
SPINK1	CS1	up
ETV4	CS1	up
DUSP9	CS1	up
PRAME	CS1	up
PEG10	CS1	up
SOX4	CS1	up
QSOX1	CS1	up
CDC20	CS1	up
PLPP2	CS1	up
MMP9	CS1	up
NRSN2	CS1	up
G6PD	CS1	up
BEX2	CS1	up
SLC6A8	CS1	up
UBE2C	CS1	up
PITX1	CS1	up
TMSB10	CS1	up
CCL20	CS1	up
MAPK13	CS1	up
EPS8L3	CS1	up
PAFAH1B3	CS1	up
CYBA	CS1	up
S100A6	CS1	up
S100A11	CS1	up
B3GNT3	CS1	up
KCTD17	CS1	up
MISP	CS1	up
PYCR1	CS1	up
SOX9	CS1	up
CTNND2	CS1	up
AGR2	CS1	up
NXPH4	CS1	up
SELENOM	CS1	up
TMEM51	CS1	up
CTHRC1	CS1	up
DBN1	CS1	up
S100A14	CS1	up
MMP11	CS1	up
MARCKSL1	CS1	up
UCHL1	CS1	up
FBLN1	CS1	up
CAPG	CS1	up
SEL1L3	CS1	up
WNK2	CS1	up
BIRC5	CS1	up
NPTX2	CS1	up
CXCL1	CS1	up
VEGFB	CS1	up
IGF2BP2	CS1	up
KIF2C	CS1	up
DDR1	CS1	up
C12orf75	CS1	up
RGS2	CS1	up
BICC1	CS1	up
TEAD2	CS1	up
SLC38A1	CS1	up
DKK1	CS1	up
PTTG1	CS1	up
PLBD1	CS1	up
RAP1GAP	CS1	up
UPK3A	CS1	up
PLEKHB1	CS1	up
NTS	CS1	up
AURKB	CS1	up
SMOX	CS1	up
MMP7	CS1	up
MDK	CS1	up
S100A9	CS1	up
CENPM	CS1	up
PHLDA2	CS1	up
NCK2	CS1	up
TYRO3	CS1	up
CLDN4	CS1	up
LTB	CS1	up
NT5DC2	CS1	up
FKBP10	CS1	up
ANXA13	CS1	up
MFSD10	CS1	up
TNFRSF21	CS1	up
PI3	CS1	up
LGALS3BP	CS1	up
CCNB1	CS1	up
EGLN3	CS1	up
CDCA7	CS1	up
PCSK1N	CS1	up
CYP3A4	CS2	up
CYP8B1	CS2	up
CYP2A6	CS2	up
TAT	CS2	up
SLC10A1	CS2	up
AQP9	CS2	up
HPD	CS2	up
GLYAT	CS2	up
ADH4	CS2	up
HSD11B1	CS2	up
SLC22A1	CS2	up
RTP3	CS2	up
ADH1B	CS2	up
PCK1	CS2	up
SERPINC1	CS2	up
CPS1	CS2	up
THRSP	CS2	up
BHMT	CS2	up
SLC27A5	CS2	up
HSD17B13	CS2	up
UGT1A4	CS2	up
SULT2A1	CS2	up
CYP2A7	CS2	up
ADH1C	CS2	up
OTC	CS2	up
CCL16	CS2	up
SPP2	CS2	up
RDH16	CS2	up
UGT2B10	CS2	up
F9	CS2	up
HPR	CS2	up
ASPDH	CS2	up
CYP7A1	CS2	up
HSD17B6	CS2	up
CYP2C9	CS2	up
ACSM2A	CS2	up
CYP4F2	CS2	up
ETNPPL	CS2	up
HRG	CS2	up
CYP2C8	CS2	up
ABCB11	CS2	up
CYP1A2	CS2	up
FMO3	CS2	up
CFHR4	CS2	up
FETUB	CS2	up
ACSM5	CS2	up
HP	CS2	up
CFHR5	CS2	up
GLYATL1	CS2	up
HAO1	CS2	up
MOGAT2	CS2	up
APOF	CS2	up
ALDH1L1	CS2	up
ABCB4	CS2	up
ALDOB	CS2	up
CDO1	CS2	up
FNDC5	CS2	up
SDS	CS2	up
NR1I3	CS2	up
PFKFB1	CS2	up
SEC14L2	CS2	up
MASP2	CS2	up
HAO2	CS2	up
PLG	CS2	up
DPYS	CS2	up
ACSM2B	CS2	up
APOA5	CS2	up
TTR	CS2	up
SLC25A47	CS2	up
SAA1	CS2	up
TTC36	CS2	up
AFM	CS2	up
LECT2	CS2	up
CFHR3	CS2	up
C6	CS2	up
UPB1	CS2	up
C8A	CS2	up
HJV	CS2	up
UGT2B15	CS2	up
APOC3	CS2	up
UGT2B7	CS2	up
GNMT	CS2	up
SLC2A2	CS2	up
AKR7A3	CS2	up
CTH	CS2	up
PON1	CS2	up
GPLD1	CS2	up
DAO	CS2	up
SLC13A5	CS2	up
CFHR2	CS2	up
G6PC	CS2	up
CYP4A22	CS2	up
CYP2B6	CS2	up
F12	CS2	up
CYP4A11	CS2	up
SLC28A1	CS2	up
NR1I2	CS2	up
AGXT	CS2	up
KNG1	CS2	up
SRD5A2	CS2	up

## Sheet: Table S2
Table S2. Clinical characteristics of the patients in the two subtypes.
	Low-CMLBS (N=153)	High-CMLBS (N=154)	Total (N=307)
survival time (years)
Mean (SD)	2.86 (2.21)	2.02 (1.81)	2.44 (2.06)
Median [Min, Max]	1.94 [0.122, 9.66]	1.43 [0.0861, 10.2]	1.71 [0.0861, 10.2]
age (years)
Mean (SD)	59.6 (12.3)	58.0 (13.7)	58.8 (13.0)
Median [Min, Max]	61.2 [16.1, 82.4]	60.1 [17.9, 81.4]	60.6 [16.1, 82.4]
sex
female	44 (28.8%)	52 (33.8%)	96 (31.3%)
male	109 (71.2%)	102 (66.2%)	211 (68.7%)
stage
I	92 (60.1%)	63 (40.9%)	155 (50.5%)
II	35 (22.9%)	38 (24.7%)	73 (23.8%)
III	23 (15.0%)	53 (34.4%)	76 (24.8%)
IV	3 (2.0%)	0 (0%)	3 (1.0%)
